# Supplementary material for: Canine respiratory coronavirus in Thailand undergoes mutation and evidences a potential putative parent for genetic recombination
Source: Microbiol Spectr. 2023 Sep 14;11(5):e02268-23. doi: 10.1128/spectrum.02268-23 (PMC10581155; doi:10.1128/spectrum.02268-23)
Supplement: Table S3 — Complete coding sequence identity of the Thai CRCoV strains. [file spectrum.02268-23-s0002.xlsx]

## Sheet: cds
TABLE S3 Complete coding sequence identity of the Thai CRCoV strains.
Seq->	OQ621707	OQ621708	OQ621709	OQ621710	OQ621711	OQ621712	OQ621713	OQ621714	OQ621715	OQ621724	OQ621725	OQ621726	OQ621717	OQ621721	OQ621722	OQ621720	OQ621718	OQ621719	OQ621716	OQ621723	OQ621727	KX432213.1	ON133848.1	ON133847.1	ON133846.1	ON133845.1	LR721664.1	ON133844.1	JX860640.1
OQ621707	ID	1	1	0.999	0.999	0.999	0.998	0.998	0.997	0.997	0.997	0.997	0.997	0.997	0.997	0.997	0.997	0.997	0.997	0.997	0.997	0.998	0.996	0.99	0.99	0.988	0.99	0.989	0.986
OQ621708	1	ID	1	0.999	0.999	0.999	0.998	0.998	0.997	0.997	0.997	0.997	0.997	0.997	0.997	0.997	0.997	0.997	0.997	0.997	0.997	0.998	0.996	0.99	0.99	0.988	0.99	0.989	0.986
OQ621709	1	1	ID	0.999	0.999	0.999	0.998	0.998	0.997	0.997	0.997	0.997	0.997	0.997	0.997	0.997	0.997	0.997	0.997	0.997	0.997	0.998	0.996	0.99	0.99	0.988	0.99	0.989	0.986
OQ621710	0.999	0.999	0.999	ID	0.999	0.998	0.998	0.998	0.996	0.996	0.996	0.996	0.997	0.997	0.997	0.997	0.997	0.997	0.996	0.997	0.996	0.997	0.996	0.989	0.99	0.988	0.99	0.989	0.985
OQ621711	0.999	0.999	0.999	0.999	ID	0.998	0.998	0.998	0.996	0.996	0.996	0.996	0.997	0.997	0.997	0.997	0.996	0.996	0.996	0.997	0.996	0.997	0.996	0.989	0.99	0.988	0.99	0.988	0.985
OQ621712	0.999	0.999	0.999	0.998	0.998	ID	0.998	0.998	0.996	0.996	0.996	0.996	0.997	0.997	0.997	0.997	0.996	0.996	0.996	0.997	0.996	0.997	0.996	0.99	0.99	0.988	0.99	0.989	0.985
OQ621713	0.998	0.998	0.998	0.998	0.998	0.998	ID	0.999	0.997	0.997	0.997	0.997	0.997	0.997	0.997	0.997	0.997	0.997	0.997	0.997	0.997	0.998	0.996	0.99	0.99	0.988	0.99	0.988	0.985
OQ621714	0.998	0.998	0.998	0.998	0.998	0.998	0.999	ID	0.997	0.997	0.997	0.997	0.998	0.998	0.998	0.998	0.997	0.997	0.997	0.998	0.997	0.998	0.996	0.99	0.99	0.988	0.99	0.988	0.985
OQ621715	0.997	0.997	0.997	0.996	0.996	0.996	0.997	0.997	ID	0.999	0.999	0.999	0.999	0.999	0.999	0.999	0.999	0.999	0.999	0.999	0.999	0.997	0.997	0.989	0.989	0.987	0.989	0.987	0.984
OQ621724	0.997	0.997	0.997	0.996	0.996	0.996	0.997	0.997	0.999	ID	0.999	0.999	0.998	0.999	0.999	0.998	0.998	0.998	0.998	0.998	0.998	0.996	0.997	0.988	0.989	0.986	0.989	0.987	0.984
OQ621725	0.997	0.997	0.997	0.996	0.996	0.996	0.997	0.997	0.999	0.999	ID	0.999	0.998	0.998	0.998	0.998	0.998	0.998	0.998	0.998	0.998	0.996	0.996	0.988	0.988	0.986	0.989	0.987	0.984
OQ621726	0.997	0.997	0.997	0.996	0.996	0.996	0.997	0.997	0.999	0.999	0.999	ID	0.998	0.999	0.999	0.998	0.998	0.998	0.998	0.998	0.998	0.996	0.997	0.988	0.988	0.987	0.989	0.987	0.984
OQ621717	0.997	0.997	0.997	0.997	0.997	0.997	0.997	0.998	0.999	0.998	0.998	0.998	ID	0.999	0.999	0.999	0.999	0.999	0.999	0.999	0.998	0.997	0.997	0.989	0.989	0.987	0.989	0.987	0.984
OQ621721	0.997	0.997	0.997	0.997	0.997	0.997	0.997	0.998	0.999	0.999	0.998	0.999	0.999	ID	1	0.999	0.999	0.999	0.999	0.999	0.999	0.997	0.997	0.989	0.989	0.987	0.989	0.988	0.984
OQ621722	0.997	0.997	0.997	0.997	0.997	0.997	0.997	0.998	0.999	0.999	0.998	0.999	0.999	1	ID	0.999	0.999	0.999	0.999	0.999	0.999	0.997	0.997	0.989	0.989	0.987	0.989	0.988	0.984
OQ621720	0.997	0.997	0.997	0.997	0.997	0.997	0.997	0.998	0.999	0.998	0.998	0.998	0.999	0.999	0.999	ID	0.999	0.999	0.999	0.999	0.999	0.997	0.997	0.989	0.989	0.987	0.989	0.988	0.984
OQ621718	0.997	0.997	0.997	0.997	0.996	0.996	0.997	0.997	0.999	0.998	0.998	0.998	0.999	0.999	0.999	0.999	ID	1	0.999	0.999	0.998	0.997	0.997	0.989	0.989	0.987	0.989	0.987	0.984
OQ621719	0.997	0.997	0.997	0.997	0.996	0.996	0.997	0.997	0.999	0.998	0.998	0.998	0.999	0.999	0.999	0.999	1	ID	0.999	0.999	0.998	0.997	0.997	0.989	0.989	0.987	0.989	0.987	0.984
OQ621716	0.997	0.997	0.997	0.996	0.996	0.996	0.997	0.997	0.999	0.998	0.998	0.998	0.999	0.999	0.999	0.999	0.999	0.999	ID	0.999	0.998	0.997	0.997	0.988	0.989	0.986	0.989	0.987	0.984
OQ621723	0.997	0.997	0.997	0.997	0.997	0.997	0.997	0.998	0.999	0.998	0.998	0.998	0.999	0.999	0.999	0.999	0.999	0.999	0.999	ID	0.998	0.997	0.997	0.989	0.989	0.987	0.989	0.987	0.984
OQ621727	0.997	0.997	0.997	0.996	0.996	0.996	0.997	0.997	0.999	0.998	0.998	0.998	0.998	0.999	0.999	0.999	0.998	0.998	0.998	0.998	ID	0.997	0.997	0.988	0.989	0.987	0.989	0.987	0.984
KX432213.1	0.998	0.998	0.998	0.997	0.997	0.997	0.998	0.998	0.997	0.996	0.996	0.996	0.997	0.997	0.997	0.997	0.997	0.997	0.997	0.997	0.997	ID	0.997	0.99	0.99	0.988	0.99	0.989	0.986
ON133848.1	0.996	0.996	0.996	0.996	0.996	0.996	0.996	0.996	0.997	0.997	0.996	0.997	0.997	0.997	0.997	0.997	0.997	0.997	0.997	0.997	0.997	0.997	ID	0.989	0.99	0.988	0.989	0.988	0.985
ON133847.1	0.99	0.99	0.99	0.989	0.989	0.99	0.99	0.99	0.989	0.988	0.988	0.988	0.989	0.989	0.989	0.989	0.989	0.989	0.988	0.989	0.988	0.99	0.989	ID	0.999	0.993	0.992	0.988	0.985
ON133846.1	0.99	0.99	0.99	0.99	0.99	0.99	0.99	0.99	0.989	0.989	0.988	0.988	0.989	0.989	0.989	0.989	0.989	0.989	0.989	0.989	0.989	0.99	0.99	0.999	ID	0.993	0.993	0.988	0.985
ON133845.1	0.988	0.988	0.988	0.988	0.988	0.988	0.988	0.988	0.987	0.986	0.986	0.987	0.987	0.987	0.987	0.987	0.987	0.987	0.986	0.987	0.987	0.988	0.988	0.993	0.993	ID	0.994	0.989	0.984
LR721664.1	0.99	0.99	0.99	0.99	0.99	0.99	0.99	0.99	0.989	0.989	0.989	0.989	0.989	0.989	0.989	0.989	0.989	0.989	0.989	0.989	0.989	0.99	0.989	0.992	0.993	0.994	ID	0.99	0.985
ON133844.1	0.989	0.989	0.989	0.989	0.988	0.989	0.988	0.988	0.987	0.987	0.987	0.987	0.987	0.988	0.988	0.988	0.987	0.987	0.987	0.987	0.987	0.989	0.988	0.988	0.988	0.989	0.99	ID	0.985
JX860640.1	0.986	0.986	0.986	0.985	0.985	0.985	0.985	0.985	0.984	0.984	0.984	0.984	0.984	0.984	0.984	0.984	0.984	0.984	0.984	0.984	0.984	0.986	0.985	0.985	0.985	0.984	0.985	0.985	ID
The highest and lowest nucleotide identity of Thai CRCoV are highlighted with yellow and blue colors, respectively.
