# Supplementary material for: Canine respiratory coronavirus in Thailand undergoes mutation and evidences a potential putative parent for genetic recombination
Source: Microbiol Spectr. 2023 Sep 14;11(5):e02268-23. doi: 10.1128/spectrum.02268-23 (PMC10581155; doi:10.1128/spectrum.02268-23)
Supplement: Table S4 — Spike sequence identity of the Thai CRCoV strains. [file spectrum.02268-23-s0003.xlsx]

## Sheet: Sheet1
TABLE S4 Spike sequence identity of the Thai CRCoV strains.
Seq->	EU999954.1	AB242262.1	LR721664.1	ON133844.1	AB370269.1	KX432213.1	OQ621707	OQ621708	OQ621709	OQ621712	OQ621713	OQ621714	OQ621710	OQ621711	OQ621715	OQ621717	OQ621716	OQ621721	OQ621722	OQ621720	OQ621727	OQ621718	OQ621719	OQ621723	OQ621724	OQ621725	OQ621726	OQ351919.1	ON133848.1	EU983106.1	EU983107.1	EU983105.1	DQ682406.1	AY150272.1	ON133845.1	ON133846.1	ON133847.1
EU999954.1	ID	0.995	0.993	0.989	0.989	0.989	0.989	0.989	0.989	0.989	0.989	0.989	0.988	0.988	0.986	0.986	0.986	0.986	0.986	0.986	0.986	0.986	0.986	0.987	0.985	0.985	0.985	0.986	0.987	0.988	0.989	0.988	0.989	0.988	0.989	0.989	0.989
AB242262.1	0.995	ID	0.995	0.991	0.992	0.992	0.992	0.992	0.992	0.992	0.992	0.992	0.991	0.991	0.989	0.989	0.989	0.989	0.989	0.989	0.989	0.989	0.989	0.99	0.988	0.989	0.989	0.989	0.99	0.992	0.992	0.991	0.991	0.99	0.99	0.99	0.991
LR721664.1	0.993	0.995	ID	0.993	0.99	0.989	0.989	0.989	0.989	0.989	0.989	0.989	0.988	0.988	0.986	0.986	0.986	0.986	0.986	0.986	0.986	0.986	0.986	0.987	0.985	0.985	0.985	0.986	0.987	0.989	0.989	0.988	0.988	0.987	0.992	0.99	0.991
ON133844.1	0.989	0.991	0.993	ID	0.988	0.989	0.99	0.99	0.99	0.989	0.989	0.989	0.989	0.989	0.987	0.987	0.987	0.987	0.987	0.987	0.987	0.986	0.986	0.987	0.986	0.986	0.986	0.986	0.988	0.99	0.989	0.988	0.987	0.986	0.988	0.988	0.987
AB370269.1	0.989	0.992	0.99	0.988	ID	0.99	0.99	0.99	0.99	0.99	0.99	0.99	0.989	0.99	0.988	0.988	0.987	0.988	0.988	0.988	0.987	0.987	0.987	0.988	0.986	0.987	0.987	0.987	0.989	0.99	0.99	0.99	0.989	0.989	0.986	0.987	0.987
KX432213.1	0.989	0.992	0.989	0.989	0.99	ID	0.999	0.999	0.999	0.998	0.999	0.999	0.998	0.998	0.995	0.996	0.996	0.996	0.996	0.996	0.996	0.995	0.995	0.996	0.994	0.995	0.995	0.996	0.996	0.995	0.995	0.995	0.989	0.988	0.985	0.989	0.988
OQ621707	0.989	0.992	0.989	0.99	0.99	0.999	ID	1	1	0.999	0.999	0.999	0.998	0.999	0.995	0.996	0.996	0.996	0.996	0.996	0.996	0.996	0.996	0.997	0.995	0.995	0.995	0.995	0.996	0.995	0.996	0.995	0.989	0.988	0.986	0.989	0.988
OQ621708	0.989	0.992	0.989	0.99	0.99	0.999	1	ID	1	0.999	0.999	0.999	0.998	0.999	0.995	0.996	0.996	0.996	0.996	0.996	0.996	0.996	0.996	0.997	0.995	0.995	0.995	0.995	0.996	0.995	0.996	0.995	0.989	0.988	0.986	0.989	0.988
OQ621709	0.989	0.992	0.989	0.99	0.99	0.999	1	1	ID	0.999	0.999	0.999	0.998	0.999	0.995	0.996	0.996	0.996	0.996	0.996	0.996	0.996	0.996	0.997	0.995	0.995	0.995	0.995	0.996	0.995	0.996	0.995	0.989	0.988	0.986	0.989	0.988
OQ621712	0.989	0.992	0.989	0.989	0.99	0.998	0.999	0.999	0.999	ID	0.999	0.998	0.998	0.998	0.995	0.996	0.996	0.996	0.996	0.996	0.996	0.995	0.995	0.996	0.994	0.994	0.994	0.995	0.996	0.995	0.995	0.995	0.989	0.988	0.985	0.988	0.988
OQ621713	0.989	0.992	0.989	0.989	0.99	0.999	0.999	0.999	0.999	0.999	ID	0.999	0.998	0.998	0.995	0.996	0.996	0.996	0.996	0.996	0.996	0.996	0.996	0.997	0.995	0.995	0.995	0.995	0.996	0.995	0.995	0.995	0.989	0.988	0.985	0.988	0.988
OQ621714	0.989	0.992	0.989	0.989	0.99	0.999	0.999	0.999	0.999	0.998	0.999	ID	0.998	0.998	0.995	0.996	0.996	0.996	0.996	0.996	0.996	0.995	0.995	0.996	0.994	0.995	0.995	0.995	0.996	0.995	0.995	0.994	0.989	0.987	0.985	0.988	0.988
OQ621710	0.988	0.991	0.988	0.989	0.989	0.998	0.998	0.998	0.998	0.998	0.998	0.998	ID	0.999	0.994	0.995	0.995	0.995	0.995	0.995	0.995	0.994	0.994	0.995	0.993	0.994	0.994	0.994	0.995	0.994	0.994	0.994	0.988	0.987	0.984	0.988	0.987
OQ621711	0.988	0.991	0.988	0.989	0.99	0.998	0.999	0.999	0.999	0.998	0.998	0.998	0.999	ID	0.994	0.995	0.995	0.995	0.995	0.995	0.995	0.995	0.995	0.996	0.994	0.994	0.994	0.994	0.995	0.994	0.995	0.994	0.989	0.987	0.985	0.988	0.987
OQ621715	0.986	0.989	0.986	0.987	0.988	0.995	0.995	0.995	0.995	0.995	0.995	0.995	0.994	0.994	ID	0.999	0.998	0.999	0.999	0.999	0.998	0.998	0.998	0.998	0.998	0.998	0.998	0.998	0.996	0.992	0.992	0.992	0.988	0.985	0.983	0.986	0.985
OQ621717	0.986	0.989	0.986	0.987	0.988	0.996	0.996	0.996	0.996	0.996	0.996	0.996	0.995	0.995	0.999	ID	0.999	1	1	1	0.999	0.999	0.999	0.999	0.998	0.998	0.998	0.999	0.997	0.992	0.993	0.992	0.988	0.985	0.983	0.986	0.985
OQ621716	0.986	0.989	0.986	0.987	0.987	0.996	0.996	0.996	0.996	0.996	0.996	0.996	0.995	0.995	0.998	0.999	ID	0.999	0.999	0.999	0.999	0.999	0.999	0.999	0.998	0.998	0.998	0.998	0.997	0.992	0.992	0.992	0.987	0.985	0.982	0.986	0.985
OQ621721	0.986	0.989	0.986	0.987	0.988	0.996	0.996	0.996	0.996	0.996	0.996	0.996	0.995	0.995	0.999	1	0.999	ID	1	1	0.999	0.999	0.999	0.999	0.998	0.998	0.998	0.999	0.997	0.992	0.993	0.992	0.988	0.985	0.983	0.986	0.985
OQ621722	0.986	0.989	0.986	0.987	0.988	0.996	0.996	0.996	0.996	0.996	0.996	0.996	0.995	0.995	0.999	1	0.999	1	ID	1	0.999	0.999	0.999	0.999	0.998	0.998	0.998	0.999	0.997	0.992	0.993	0.992	0.988	0.985	0.983	0.986	0.985
OQ621720	0.986	0.989	0.986	0.987	0.988	0.996	0.996	0.996	0.996	0.996	0.996	0.996	0.995	0.995	0.999	1	0.999	1	1	ID	0.999	0.999	0.999	0.999	0.998	0.998	0.998	0.999	0.997	0.992	0.993	0.992	0.988	0.985	0.983	0.986	0.985
OQ621727	0.986	0.989	0.986	0.987	0.987	0.996	0.996	0.996	0.996	0.996	0.996	0.996	0.995	0.995	0.998	0.999	0.999	0.999	0.999	0.999	ID	0.999	0.999	0.999	0.998	0.998	0.998	0.998	0.997	0.992	0.992	0.992	0.987	0.985	0.982	0.986	0.985
OQ621718	0.986	0.989	0.986	0.986	0.987	0.995	0.996	0.996	0.996	0.995	0.996	0.995	0.994	0.995	0.998	0.999	0.999	0.999	0.999	0.999	0.999	ID	1	0.999	0.997	0.997	0.997	0.998	0.996	0.992	0.992	0.991	0.987	0.984	0.982	0.985	0.985
OQ621719	0.986	0.989	0.986	0.986	0.987	0.995	0.996	0.996	0.996	0.995	0.996	0.995	0.994	0.995	0.998	0.999	0.999	0.999	0.999	0.999	0.999	1	ID	0.999	0.997	0.997	0.997	0.998	0.996	0.992	0.992	0.991	0.987	0.984	0.982	0.985	0.985
OQ621723	0.987	0.99	0.987	0.987	0.988	0.996	0.997	0.997	0.997	0.996	0.997	0.996	0.995	0.996	0.998	0.999	0.999	0.999	0.999	0.999	0.999	0.999	0.999	ID	0.997	0.997	0.997	0.998	0.996	0.993	0.993	0.992	0.987	0.985	0.983	0.986	0.986
OQ621724	0.985	0.988	0.985	0.986	0.986	0.994	0.995	0.995	0.995	0.994	0.995	0.994	0.993	0.994	0.998	0.998	0.998	0.998	0.998	0.998	0.998	0.997	0.997	0.997	ID	0.999	0.999	0.997	0.995	0.991	0.991	0.991	0.986	0.984	0.981	0.985	0.984
OQ621725	0.985	0.989	0.985	0.986	0.987	0.995	0.995	0.995	0.995	0.994	0.995	0.995	0.994	0.994	0.998	0.998	0.998	0.998	0.998	0.998	0.998	0.997	0.997	0.997	0.999	ID	1	0.997	0.996	0.991	0.992	0.991	0.987	0.984	0.982	0.985	0.984
OQ621726	0.985	0.989	0.985	0.986	0.987	0.995	0.995	0.995	0.995	0.994	0.995	0.995	0.994	0.994	0.998	0.998	0.998	0.998	0.998	0.998	0.998	0.997	0.997	0.997	0.999	1	ID	0.997	0.996	0.991	0.992	0.991	0.987	0.984	0.982	0.985	0.984
OQ351919.1	0.986	0.989	0.986	0.986	0.987	0.996	0.995	0.995	0.995	0.995	0.995	0.995	0.994	0.994	0.998	0.999	0.998	0.999	0.999	0.999	0.998	0.998	0.998	0.998	0.997	0.997	0.997	ID	0.997	0.992	0.992	0.992	0.987	0.985	0.982	0.985	0.985
ON133848.1	0.987	0.99	0.987	0.988	0.989	0.996	0.996	0.996	0.996	0.996	0.996	0.996	0.995	0.995	0.996	0.997	0.997	0.997	0.997	0.997	0.997	0.996	0.996	0.996	0.995	0.996	0.996	0.997	ID	0.994	0.994	0.993	0.989	0.986	0.984	0.987	0.986
EU983106.1	0.988	0.992	0.989	0.99	0.99	0.995	0.995	0.995	0.995	0.995	0.995	0.995	0.994	0.994	0.992	0.992	0.992	0.992	0.992	0.992	0.992	0.992	0.992	0.993	0.991	0.991	0.991	0.992	0.994	ID	0.996	0.995	0.988	0.987	0.984	0.988	0.987
EU983107.1	0.989	0.992	0.989	0.989	0.99	0.995	0.996	0.996	0.996	0.995	0.995	0.995	0.994	0.995	0.992	0.993	0.992	0.993	0.993	0.993	0.992	0.992	0.992	0.993	0.991	0.992	0.992	0.992	0.994	0.996	ID	0.995	0.989	0.988	0.985	0.988	0.987
EU983105.1	0.988	0.991	0.988	0.988	0.99	0.995	0.995	0.995	0.995	0.995	0.995	0.994	0.994	0.994	0.992	0.992	0.992	0.992	0.992	0.992	0.992	0.991	0.991	0.992	0.991	0.991	0.991	0.992	0.993	0.995	0.995	ID	0.988	0.987	0.984	0.987	0.987
DQ682406.1	0.989	0.991	0.988	0.987	0.989	0.989	0.989	0.989	0.989	0.989	0.989	0.989	0.988	0.989	0.988	0.988	0.987	0.988	0.988	0.988	0.987	0.987	0.987	0.987	0.986	0.987	0.987	0.987	0.989	0.988	0.989	0.988	ID	0.992	0.985	0.987	0.987
AY150272.1	0.988	0.99	0.987	0.986	0.989	0.988	0.988	0.988	0.988	0.988	0.988	0.987	0.987	0.987	0.985	0.985	0.985	0.985	0.985	0.985	0.985	0.984	0.984	0.985	0.984	0.984	0.984	0.985	0.986	0.987	0.988	0.987	0.992	ID	0.983	0.985	0.985
ON133845.1	0.989	0.99	0.992	0.988	0.986	0.985	0.986	0.986	0.986	0.985	0.985	0.985	0.984	0.985	0.983	0.983	0.982	0.983	0.983	0.983	0.982	0.982	0.982	0.983	0.981	0.982	0.982	0.982	0.984	0.984	0.985	0.984	0.985	0.983	ID	0.99	0.99
ON133846.1	0.989	0.99	0.99	0.988	0.987	0.989	0.989	0.989	0.989	0.988	0.988	0.988	0.988	0.988	0.986	0.986	0.986	0.986	0.986	0.986	0.986	0.985	0.985	0.986	0.985	0.985	0.985	0.985	0.987	0.988	0.988	0.987	0.987	0.985	0.99	ID	0.999
ON133847.1	0.989	0.991	0.991	0.987	0.987	0.988	0.988	0.988	0.988	0.988	0.988	0.988	0.987	0.987	0.985	0.985	0.985	0.985	0.985	0.985	0.985	0.985	0.985	0.986	0.984	0.984	0.984	0.985	0.986	0.987	0.987	0.987	0.987	0.985	0.99	0.999	ID
The highest and lowest nucleotide identity of Thai CRCoV are highlighted with yellow and blue colors, respectively.
